# Supplementary material for: Prevalence of Plasmodium spp. in Anopheles mosquitoes in Thailand: a systematic review and meta-analysis
Source: Parasit Vectors. 2022 Aug 6;15:285. doi: 10.1186/s13071-022-05397-2 (PMC9357324; doi:10.1186/s13071-022-05397-2)
Supplement: Supplementary file 2 — Additional file 2: Table S2. Details of the included studies [file 13071_2022_5397_MOESM2_ESM.xlsx]

## Sheet: Raw data
Prevalence of Plasmodium spp. in Anopheles mosquitoes in Thailand: a systematic review and meta-analysis Chutipong Sukkanon 1, Frederick Ramirez Masangkay 2, Wanida Mala 1, Kwuntida Uthaisar Kotepui 1, Polrat Wilairatana 3, Theeraphap Chareonviriyaphap4,5, Manas Kotepui 1* 1 Medical Technology, School of Allied Health Sciences, Walailak University, Tha Sala, Nakhon Si Thammarat, Thailand; chutipo…
No.	Year of publication	Reference	Location	GPS	Season	Time	Mosquito collection method	Mosquito ident method	Mosquito species	No. of sample test	Method of detection	No. of positive	Plasmodium species	stage found	Remark
1	1970	Wilkinson	Nakhon Ratchasima	n/a	April	18:30-24:00	human landing collection	n/a (possibly morphological)	An. balabacensis	84	dissection for sporozoite, oocyst	4	n/a	sporozoite, oocyst	May
									An. maculatus	51	dissection for sporozoite, oocyst	0
									An. minimus	1	dissection for sporozoite, oocyst	0
									An. philippinensis	1	dissection for sporozoite, oocyst	0
									An. vagus	2	dissection for sporozoite, oocyst	0
2	1987	Baker	Sa Kaeo/Chanthaburi/Sisaket	n/a	n/a	18:00-06:00	human landing collection + light trap (with/without dry ice)	n/a (possibly morphological)	An. aconitus	323	ELISA	10	P. falciparum	sporozoite
									An. annularis	153	ELISA	13	P. falciparum	sporozoite
									An. barbirostris group	199	ELISA	10	P. falciparum	sporozoite
									An. dirus	56	ELISA	2	P. falciparum	sporozoite
									An. dirus			1	P. vivax	sporozoite
									An. karwari	107	ELISA	0
									An. kochi	116	ELISA	7	P. falciparum	sporozoite
									An. maculatus	78	ELISA	1	P. falciparum	sporozoite
									An. minimus	168	ELISA	1	P. vivax	sporozoite
									An. nigerrimus	14	ELISA	1	P. falciparum	sporozoite
									An. nigerrimus			1	P. vivax	sporozoite
									An. nivipes	100	ELISA	0
									An. peditaeniatus	162	ELISA	3	P. falciparum	sporozoite
									An. peditaeniatus			1	P. vivax	sporozoite
									An. tessellatus	100	ELISA	0
									An. vagus	104	ELISA	1	P. falciparum	sporozoite
									An. vagus			2	P. vivax	sporozoite
3	1987	Harbach	Karen Village, Mae Tha Waw	n/a	March, May, July	18:30-05:00	human landing collection	n/a (possibly morphological)	An. minimus	342	ELISA (Thorax-Abdomen)	6	P. vivax	oocyst	May/July
			Tak						An. minimus			2	P. falciparum	sporozoite	May
									An. minimus			3	P. vivax	sporozoite	May/July
									An. nivipes	4	ELISA (Head -Thorax)	1	P. vivax	sporozoite	July
4	1988	Ratanatham	Ban Moh Mai Khaen, village no. 5, Mou Si canton, Pakchong district, Nakhon Ratchasima	n/a	January-June	18:00-06:00	human landing collection + cattle-baited net trap	n/a (possibly morphological)	An. minimus	1518	gut dissection	6	n/a	oocyst
									An. minimus		salivary gland dissection	0
5	1988	Upatham	Ban Moh Mai Khaen, Pakchong district, Nakhon Ratchasima	n/a	January-June	18:00-06:00	human landing collection + cattle-baited net trap	morphological	An. dirus	49	salivary gland dissection	1	P. falciparum	sporozoite
									An. maculatus s.l.	3429	gut dissection	4	n/a	oocyst
												0
			Ban Yang Ko, Sadao district, Songkhla	n/a	January-June	18:00-06:00	human landing collection + cattle-baited net trap	morphological	An. maculatus s.l.	1002	gut dissection	6	n/a	oocyst
									An. dirus	62	salivary gland dissection	1	P. falciparum	sporozoite
6	1990	Gingrich	Ban Phluang, Makaam Amphoe, Chantaburi	12”48’N, 102”09’E	October1985-November1987	18:00-04:50	human landing collection	n/a (possibly morphological)	An. dirus	1851	ELISA	17	P. falciparum	sporozoite
									An. dirus			8	P. vivax	sporozoite
									An. minimus	386	ELISA	1	P. falciparum	sporozoite
									An. minimus			3	P. vivax	sporozoite
7	1990c	Rosenberg	Ban Phluang, Makaam Amphoe, Chantaburi	12”48’N, 102”09’E	June1983-May1985	19:00-04:50	human landing collection	n/a (possibly morphological)	An. aconitus	156	dissection for sporozoite, oocyst	0
									An. annularis	18	dissection for sporozoite, oocyst	0
									An. dirus	1744	dissection for sporozoite, oocyst	42	n/a	oocyst
									An. dirus			29	n/a	sporozoite
									An. jamesii	6	dissection for sporozoite, oocyst	0
									An. karwari	821	dissection for sporozoite, oocyst	5	n/a	oocyst
									An. kochi	1	dissection for sporozoite, oocyst	0
									An. letifer	2	dissection for sporozoite, oocyst	0
									An. maculatus	567	dissection for sporozoite, oocyst	4	n/a	oocyst
									An. minimus	1563	dissection for sporozoite, oocyst	25	n/a	oocyst
									An. peditaeniatus	2179	dissection for sporozoite, oocyst	2	n/a	oocyst
									An. philippinensis	132	dissection for sporozoite, oocyst	1	n/a	oocyst
									An. tessellatus	194	dissection for sporozoite, oocyst	0
									An. umbrosus	5	dissection for sporozoite, oocyst	0
8	1991	Green	Mae-tao-kee, Tak	n/a	October in 1989	n/a	human landing collection	n/a (possibly morphological)	An. pseudowillmori	384	ELISA	1	P. falciparum	sporozoite
									An. pseudowillmori			2	P. vivax	oocyst, sporozoite
									An. sawadwongporni	41	ELISA	0
									An. maculatus	77	ELISA	0
									An. dirus	110	ELISA	6	P. falciparum	oocyst, sporozoite
									An. dirus			1	P. vivax	sporozoite
									An. dirus			1	mix Pf + Pv	sporozoite
									An. baimaii	53	ELISA	1	P. falciparum	sporozoite
									An. minimus	389	ELISA	0
9	1996	Frances	Phusing District, Sisaket Province	n/a	September in 1992	18:00-24:00	human landing collection	morphological	An. karwari	54	ELISA	2	P. vivax	sporozoite
			Khukan District, Sisaket Province		November in 1993	18:00-24:00	human landing collection	morphological	An. dirus	72	ELISA	1	P. falciparum	sporozoite
									An. splendidus	38	ELISA	0
			Ban Ang Kri Ree, Chanthaburi Province	n/a	November in 1993	18:00-24:00	human landing collection	morphological	An. barbirostris	42	ELISA	2	P. vivax	sporozoite
									An. dirus	204	ELISA	0
10	1996	Rattanarithikul	five villages in Phetchaburi, Prachuap Khiri Khan and Chumpon	n/a	October 1992-1993	18:00-06:00	human landing collection + Animal-baited trap + CDC-light trap	morphological	An. aconitus	625	ELISA	1	P. falciparum	sporozoite
									An. annularis	13	ELISA	0
									An. culicifacies	10	ELISA	0
									An. dirus	74	ELISA	1	P. falciparum	sporozoite
									An. jamesii	140	ELISA	0
									An. karwari	25	ELISA	0
									An. kochi	49	ELISA	0
									An. maculatus	422	ELISA	3	P. falciparum	sporozoite
									An. minimus	3974	ELISA	8	P. falciparum	sporozoite
									An. minimus			3	P. vivax	sporozoite
									An. nivipes	211	ELISA	1	P. falciparum	sporozoite
									An. notanandai	1	ELISA	0
									An. philippinensis	21	ELISA	0
									An. pseudojamesi	54	ELISA	0
									An. sawadwongporni	706	ELISA	5	P. falciparum	sporozoite
									An. subpictus	14	ELISA	0
									An. tessellatus	159	ELISA	0
									An. vagus	42	ELISA	0
									An. varuna	38	ELISA	0
									An. barbirostris group	1255	ELISA	2	P. falciparum	sporozoite
									An. barbirostris group			3	P. vivax	sporozoite
									An. hyrcanus group	105	ELISA	1	P. vivax	sporozoite
11	1998	Somboon	Mae Sariang, Mae Hong Son	n/a	December 1990 - 1991	18:00-24:00	human landing collection + cattle-baited net trap + light trap	morphological	An. minimus	3410	ELISA	37	P. falciparum	sporozoite
									An. dirus s.l.	114	ELISA	1	P. falciparum	sporozoite
									An. maculatus	455	ELISA	3	P. falciparum	sporozoite
									An. sawadwongporni	1506	ELISA	11	P. falciparum	sporozoite
									An. sawadwongporni			1	P. vivax	sporozoite
12	2000	Coleman	Suan Phung District, Ratchaburi Province	n/a	September in 1995	n/a	n/a	n/a (possibly morphological)	An. kochi	1	nitrocellulose-based, dipstick circumsporozoite (CS)-enzyme immunoassay [ELISA]	0
									An. jamesii	2	nitrocellulose-based, dipstick circumsporozoite (CS)-enzyme immunoassay [ELISA]	0
									An. minimus	42	nitrocellulose-based, dipstick circumsporozoite (CS)-enzyme immunoassay [ELISA]	0
									An. dirus	19	nitrocellulose-based, dipstick circumsporozoite (CS)-enzyme immunoassay [ELISA]	0
									An. maculatus	181	nitrocellulose-based, dipstick circumsporozoite (CS)-enzyme immunoassay [ELISA]	1	P. vivax	sporozoite	pool of 5 mosq
									An. aconitus	1	nitrocellulose-based, dipstick circumsporozoite (CS)-enzyme immunoassay [ELISA]	0
									An. sawadwongporni	17	nitrocellulose-based, dipstick circumsporozoite (CS)-enzyme immunoassay [ELISA]	0
13	2000	Nosten	Tha Song Yang, Tak + Mae Sot, Tak	n/a	1994-1995	18:00-06:00	human landing collection	n/a (possibly morphological)	Anopheles spp.	697	ELISA	2	P. falciparum	sporozoite
									Anopheles spp.		ELISA	5	P. vivax	sporozoite
					July 1997- January 1998	18:00-06:00	human landing collection	n/a (possibly morphological)	Anopheles spp.	770	ELISA	0
14	2001	Limrat	Pa Rai, Aranyaprathet, Sa Kaeo	n/a	January 1998 - December 1999	18:00-05:00	human landing collection	morphological	An. barbirostris/campestris	1317	dissection for sporozoite, oocyst	1	n/a	oocyst
									An. aconitus	193	dissection for sporozoite, oocyst	0
									An. hyrcanus group	271	dissection for sporozoite, oocyst	0
									An. nivipes	101	dissection for sporozoite, oocyst	0
									An. tessellatus	88	dissection for sporozoite, oocyst	0
									An. vagus	20	dissection for sporozoite, oocyst	0
							animal-baited collection	morphological	An. peditaeniatus	724	dissection for sporozoite, oocyst	0
									An. barbirostris/campestris	79	dissection for sporozoite, oocyst	0
									An. aconitus	17	dissection for sporozoite, oocyst	0
15	2002	Coleman	Ban Kong Mong Tha, Sangkhlaburi, Kanchanuburi	n/a	June 1999-2001	18:00-06:00	human landing collection	n/a (possibly morphological)	An. minimus	4632	ELISA	6	P. vivax	sporozoite
									An. minimus			3	P. falciparum	sporozoite
									An. sawadwongporni	1248	ELISA	1	P. vivax	sporozoite
									An. sawadwongporni			1	P. falciparum	sporozoite
									An. maculatus	1201	ELISA	3	P. vivax	sporozoite
									An. campestris	478	ELISA	2	P. vivax	sporozoite
									An. barbirostris	391	ELISA	0
									An. philippinensis	112	ELISA	0
									An. dirus	88	ELISA	0
									An. aconitus	65	ELISA	0
									An. kochi	57	ELISA	0
									An. varuna	36	ELISA	0
									An. nivipes	38	ELISA	0
									An. umbrosus	30	ELISA	0
									An. jamesii	21	ELISA	0
									An. greeni	8	ELISA	0
									An. peditaeniatus	7	ELISA	0
									An. karwari	7	ELISA	0
									An. hyrcanus group	7	ELISA	0
									An. tessellatus	6	ELISA	0
									An. vagus	4	ELISA	0
									An. barbumbrosus	3	ELISA	0
									An. hodgkini	2	ELISA	1	P. vivax	sporozoite
									An. dravidicus	2	ELISA	0
									An. pseudowillmori	2	ELISA	0
									An. annularis	2	ELISA	0
									An. nigerrimus	1	ELISA	0
									An. nitidus	1	ELISA	0
									An. jeyporiensis	1	ELISA	0
									An. notanandai	1	ELISA	0
									An. pseudojamesi	1	ELISA	0
16	2003	Sithiprasasna	Ban Khun Huay, Ban Pa Dae, and Ban Tham Seau, Mae Sot, Tak	n/a	August 2001 to December 2002	18:00-06:00	human landing collection	morphological	An. aconitus	23	ELISA	0
									An. annularis	26	ELISA	0
									An. argyropus	4	ELISA	0
									An. barbirostris	46	ELISA	0
									An. campestris	775	ELISA	0
									An. culicifacies	1	ELISA	0
									An. dirus s.l.	124	ELISA	0
									An. dravidicus	1	ELISA	0
									An. jamesii	8	ELISA	0
									An. kochi	85	ELISA	0
									An. maculatus	301	ELISA	0
									An. minimus	15662	ELISA	4	P. falciparum	sporozoite	test as pool sample (<10)
									An. minimus			10	P. vivax	sporozoite	test as pool sample (<10)
									An. nivipes	13	ELISA	0
									An. peditaeniatus	520	ELISA	0
									An. philippinensis	14	ELISA	0
									An. pseudojamesi	4	ELISA	0
									An. sawadwongporni	307	ELISA	0
									An. splendidus	14	ELISA	0
									An. tessellatus	303	ELISA	0
									An. vagus	16	ELISA	0
									An. varuna	42	ELISA	0
17	2004	Sattabongkot	Kong Mong Tha, Laivo Sub-District, Sangkhlaburi District, Kanchanaburi	n/a	June 1999 through June 2001	18:00-06:00	human landing collection	n/a (possibly morphological)	An. aconitus	2	ELISA	0
									An. barbirostris	166	ELISA	0
									An. hyrcanus group	6	ELISA	0
									An. jamesii	2	ELISA	0
									An. kochi	18	ELISA	0
									An. maculatus	30	ELISA	1	P. vivax	sporozoite
									An. minimus	494	ELISA	1	P. vivax	sporozoite
									An. nivipes	4	ELISA	0
									An. philippinensis	14	ELISA	0
									An. sawadwongporni	182	ELISA	1	P. vivax	sporozoite
									An. umbrosus	12	ELISA	0
18	2006	Carrara	Thai villages in Tak	n/a	October 2002 and February 2003	n/a	human landing collection	n/a (possibly morphological)	n/a (An. minimus, A. maculatus, and A. dirus)	5575	ELISA	11	P. falciparum	sporozoite
									n/a (An. minimus, A. maculatus, and A. dirus)			6	P. vivax	sporozoite
			Maela camp in Tak	n/a	October 2002 and February 2003	n/a	human landing collection	n/a (possibly morphological)	n/a (An. minimus, A. maculatus, and A. dirus)	17246	ELISA	40	P. falciparum	sporozoite
									n/a (An. minimus, A. maculatus, and A. dirus)			41	P. vivax	sporozoite
19	2007	Junkum	Ban Pang Mai Daeng, Mae Taeng District, Chiang Mai Province	latitude of 18˚ 47′N and longitude of 98˚ 59′E	January 2005 to February 2006	18:00-06:00	human landing collection	morphological	An. aconitus	146	dissection for sporozoite, oocyst	0
							animal-baited collection	morphological	An. aconitus	1025	dissection for sporozoite	2	n/a	oocyst
20	2010	Sumruayphol	Pak Nam Village, Mueang Rayong District, Rayong Province	n/a	May 2007 to April 2008	18:00-24:00	human landing collection	morphological+PCR	An. epiroticus	9260	Dissection & Nested PCR & real time PCR	6	P. falciparum	sporozoite
									An. epiroticus			3	P. vivax	sporozoite
21	2014	Eamkum	Pak Tho, Ratchaburi	13° 8′N, 99° 10′E	August 11–12, 2010 and September 10–12, 2012	18:00-24:00	human landing collection + cattle-baited net trap	morphological+PCR	An. minimus	20	single-round multiplex PCR	1	P. vivax
			Suan Phueng, Ratchaburi	13° 32′N, 99° 18′E	August 11–12, 2010 and September 10–12, 2012	18:00-24:00	human landing collection + cattle-baited net trap	morphological+PCR	An. minimus	58	single-round multiplex PCR	0
22	2014	Tainchum	Mae Sot, Tak	w/ GPS	February, 2011 to January, 2013	n/a	human landing collection + cattle-baited net trap	morphological+PCR	An. minimus	1090	real-time PCR	1	P. vivax
									An. aconitus	16	real-time PCR	0
									An. dirus	18	real-time PCR	0
									An. baimaii	14	real-time PCR	0
									An. maculatus	55	real-time PCR	0
									An. sawadwongporni	2	real-time PCR	0
									An. pseudowillmori	2	real-time PCR	0
									An. dravidicus	5	real-time PCR	0
			Sop Moei, Mae Hong Son	w/ GPS	February, 2011 to January, 2013	n/a	human landing collection + cattle-baited net trap	morphological+PCR	An. minimus	132	real-time PCR	0
									An. aconitus	10	real-time PCR	0
									An. dirus	10	real-time PCR	0
									An. baimaii	19	real-time PCR	0
									An. maculatus	25	real-time PCR	0
									An. sawadwongporni	39	real-time PCR	0
									An. pseudowillmori	39	real-time PCR	0
									An. dravidicus	1	real-time PCR	0
23	2015	Brusich	Pong Nam Ron, Chanthaburi	n/a		6:00–9:30 AM and 4:30–8:30 PM	Prokopack aspiration	morphological	Anopheles spp.	3	nested PCR	0
			Phanom, Surat Thani	n/a		6:00–9:30 AM and 4:30–8:30 PM	Prokopack aspiration		Anopheles spp.	26	nested PCR	0
24	2016	Rattaprasert	Raipa Village, Thong Pha Phum District, Kanchanaburi	n/a	August-September 2009, December 2009 to January 2010	n/a	human landing collection	morphological	An. dirus	13	nested PCR	0
									An. minimus	20	nested PCR	0
									An. maculatus	16	nested PCR	0
									An. aconitus	7	nested PCR	2	P. vivax	sporozoite
			Bo Phloi Sub-district, Bo Rai District, Trat	n/a	August-September 2009, December 2009 to January 2010	n/a	human landing collection	morphological	An. dirus	36	nested PCR	1	P. vivax	sporozoite
									An. minimus	17	nested PCR	0
25	2016	Sriwichai	Tha Song Yang District, Tak		January 2011 - March 2013	n/a	CDC light traps and cow bait	morphological	An. minimus s.l.	1204	ELISA	13	P. vivax	sporozoite + oocyst
									An. maculatus s.l.	640	ELISA	2	P. vivax	sporozoite + oocyst
									An. maculatus s.l.			1	P. falciparum	sporozoite + oocyst
									An. maculatus s.l.			1	mix Pf + Pv	sporozoite + oocyst
									An. annularis s.l.	431	ELISA	1	P. vivax	sporozoite + oocyst
									An. annularis s.l.			1	P. falciparum	sporozoite + oocyst
									An. annularis s.l.			1	mix Pf + Pv	sporozoite + oocyst
									An. kochi	16	ELISA	0
									An. tessellatus	157	ELISA	0
									An. barbirostris group	105	ELISA	2	P. vivax	sporozoite + oocyst
									An. peditaeniatus	63	ELISA	0
									An. culicifacies s.l.	51	ELISA	0
									An. varuna	41	ELISA	0
									An. campestris s.l.	22	ELISA	0
									An. pseudojamesi	20	ELISA	0
									An. jamesii	18	ELISA	0
									An. dirus s.l.	17	ELISA	0
									An. vagus	13	ELISA	0
									An. nigerrimus	9	ELISA	0
									An. philippinensis	8	ELISA	0
									An. indefinitus	7	ELISA	0
									An. subpictus s.l.	4	ELISA	0
									An. dravidicus	3	ELISA	0
									An. notanandai	3	ELISA	0
									An. nivipes s.l.	3	ELISA	0
									An. aconitus	2	ELISA	0
									An. pseudowillmori	1	ELISA	0
									An. willmori	1	ELISA	0
									An. sawadwongporni s.l.	1	ELISA	0
									An. sinensis	1	ELISA	0
26	2016	Zollner	Kong Mong Tha, Sangkhla Buri, Kanchanaburi	98o33’16” E and 15o10’17” N	June 1999 - January 2004	18:00-06:00	human landing collection	morphological	An. aconitus	93	ELISA	0			test as pool sample
									An. barbirostris/campestris	1547	ELISA	4	P. vivax		test as pool sample
									An. dirus s.l.	175	ELISA	0			test as pool sample
									An. kochi	159	ELISA	1	P. vivax		test as pool sample
									An. maculatus	4949	ELISA	4	P. falciparum		test as pool sample
									An. maculatus			15	P. vivax		test as pool sample
									An. minimus s.l.	5350	ELISA	7	P. falciparum		test as pool sample
									An. minimus s.l.			12	P. vivax		test as pool sample
									An. nivipes	71	ELISA	0			test as pool sample
									An. philippinensis	365	ELISA	0			test as pool sample
									An. sawadwongporni	2247	ELISA	5	P. falciparum		test as pool sample
									An. sawadwongporni			6	P. vivax		test as pool sample
									An. umbrosus gr.	29	ELISA	0			test as pool sample
									An. varuna	113	ELISA	1	P. vivax		test as pool sample
									An. hodgkini	4	ELISA	1	P. vivax		test as pool sample
27	2017	Poolphol	Ban Kaeng Ruang, Na Chaluai District, Ubon Ratchathani	14.43858○ N, 105.23485○ E	January 2014−December 2015	18:00-06:00	human landing collection	morphological	An. aconitus	1	ELISA	0			test as pool sample
									An. annularis	6	ELISA	0			test as pool sample
									An. jamesii	13	ELISA	0			test as pool sample
									An. karwari	29	ELISA	0			test as pool sample
									An. kochi	17	ELISA	0			test as pool sample
									An. nitidus	44	ELISA	0			test as pool sample
									An. nivipes	123	ELISA	0			test as pool sample
									An. peditaeniatus	35	ELISA	0			test as pool sample
									An. philippinensis	97	ELISA	1	P. vivax		test as pool sample
									An. vagus	14	ELISA	0			test as pool sample
									An. barbirostris group	181	ELISA	0			test as pool sample
									An. dirus	29	ELISA	1	P. vivax		test as pool sample
									An. hyrcanus group	42	ELISA	0			test as pool sample
									An. maculatus s.l.	26	ELISA	0			test as pool sample
									An. minimus s.l.	11	ELISA	0			test as pool sample
28	2017	Sriwichai	Suan Oi , Tha Song Yang district, Tak	n/a	August 2011 to April 2013	18:00-06:00	CDC light traps	morphological	An. minimus + An. maculatus	798	ELISA	1	P. falciparum		did not specified which species of mosquito
									An. minimus + An. maculatus			3	P. vivax		did not specified which species of mosquito
29	2018	Sumarnrote	Khong Chiam + Sirindhorn + Buntharik + Nachaluay, Ubon Ratchathani	n/a	September 2013 to September 2015	18:00-06:00	human landing collection + cattle-baited net trap	morphological+PCR	An. nivipes	617	PCR	0
									An. philippinensis	590	PCR	0
									An. rampae	142	PCR	0
									An. dirus	78	PCR	0
									An. annularis s.l.	41	PCR	0
									An. minimus	18	PCR	0
									An. aconitus	7	PCR	0
									An. sawadwongporni	4	PCR	0
									An. umbrosus gr.	743	PCR	0
30	2019	Edwards	Suan Oi, Komonae and Pha Man in Tha Song Yang district, Tak	n/a	June–November 2016	18:00-06:00	human landing collection + cattle-baited net trap	morphological	An. minimus	483	ELISA	1	P. vivax		collected in August
									An. dirus	13	ELISA	0
									An. maculatus	2238	ELISA	0
									An. annularis	162	ELISA	0
									An. barbirostris	24	ELISA	0
									An. culicifacies	235	ELISA	0
31	2020	Sumruayphol	Suan Oi, Komonae, Nong Bua and Tala Oka in Tha Song Yang district, Tak	w/ GPS	January to December 2015	18:00-06:00	CDC light traps	morphological+PCR	An. maculatus	999	ELISA	1	P. vivax		collected in August
									An. sawadwongporni	293	ELISA	0
									An. pseudowillmori	36	ELISA	0
									Total	126025		566
