# Supplementary material for: Prevalence of Plasmodium spp. in Anopheles mosquitoes in Thailand: a systematic review and meta-analysis
Source: Parasit Vectors. 2022 Aug 6;15:285. doi: 10.1186/s13071-022-05397-2 (PMC9357324; doi:10.1186/s13071-022-05397-2)
Supplement: Supplementary file 3 — Additional file 3: Table S3. Quality of the included studies [file 13071_2022_5397_MOESM3_ESM.xlsx]

## Sheet: Sheet1
	Prevalence of Plasmodium spp. in Anopheles mosquitoes in Thailand: a systematic review and meta-analysis Chutipong Sukkanon 1, Frederick Ramirez Masangkay 2, Wanida Mala 1, Kwuntida Uthaisar Kotepui 1, Polrat Wilairatana 3, Theeraphap Chareonviriyaphap4,5, Manas Kotepui 1* 1 Medical Technology, School of Allied Health Sciences, Walailak University, Tha Sala, Nakhon Si Thammarat, Thailand; chutipo…
	No.	Year	Reference	1	2	3	4	5	6	7	8	9	10	11	12	13	14	15	16	17	18	19	20	21	22	Total		Remark
	1	1970	Wilkinson	1	1	1		1	1		1					1	1	1	1		1					11	M
	2	1987	Baker	1	1	1	1	1	1	1	1					1	1	1	1		1		1	1	1	16	M
	3	1987	Harbach	1		1	1	1			1					1	1	1	1	1	1	1				12	M
	4	1988	Ratanatham			1		1	1	1	1			1		1	1	1	1	1	1					12	M
	5	1988	Upatham		1	1		1	1	1	1			1		1	1	1	1	1	1					13	M
	6	1990	Gingrich	1		1		1	1	1	1			1	1	1	1	1	1	1	1		1			15	M
	7	1990c	Rosenberg	1	1	1		1	1	1	1			1	1	1	1	1	1	1	1	1		1		17	H
	8	1991	Green					1	1							1						1				4	L	*short report
	9	1996	Frances	1	1	1	1	1	1							1		1	1		1				1	11	M	*short communication
	10	1996	Rattanarithikul	1	1	1	1	1	1	1	1			1	1	1		1	1	1	1	1	1	1	1	19	H
	11	1998	Somboon	1	1	1		1	1							1	1	1	1	1	1			1	1	13	M
	12	2000	Coleman	1	1	1		1	1							1		1	1	1	1	1	1	1	1	14	M
	13	2000	Nosten	1		1		1	1	1	1		1	1	1	1	1	1	1	1	1	1	1	1	1	19	H
	14	2001	Limrat	1	1	1		1	1	1						1		1		1	1			1		11	M
	15	2002	Coleman	1	1	1		1	1							1	1	1	1		1				1	11	M	*short communication
	16	2003	Sithiprasasna	1	1	1		1	1							1	1	1	1	1	1				1	12	M
	17	2004	Sattabongkot	1	1	1	1	1	1	1	1			1	1	1		1	1	1	1	1	1	1	1	19	H
	18	2006	Carrara	1	1	1	1	1	1	1	1			1	1	1	1	1	1	1	1	1	1	1	1	20	H
	19	2007	Junkum	1	1	1	1	1	1							1	1	1	1	1	1			1	1	14	M
	20	2010	Sumruayphol	1	1			1	1					1	1	1	1	1	1	1	1			1	1	14	M
	21	2014	Eamkum	1	1	1		1	1							1	1	1	1		1	1	1	1	1	14	M
	22	2014	Tainchum	1	1	1		1	1						1	1	1	1	1	1	1			1	1	14	M
	23	2015	Brusich	1	1	1	1	1	1	1	1		1	1	1	1	1	1	1	1	1	1	1	1	1	21	H
	24	2016	Rattaprasert	1	1	1	1	1	1							1	1	1	1	1	1	1		1		14	M
	25	2016	Sriwichai	1	1	1		1	1		1				1	1	1	1	1	1	1			1	1	15	M
	26	2016	Zollner	1	1	1		1	1		1			1	1	1	1	1	1	1	1			1	1	16	M
	27	2017	Poolphol	1	1	1		1	1						1	1	1	1	1	1	1	1		1		14	M
	28	2017	Sriwichai	1	1	1		1	1						1	1	1	1	1	1	1	1	1	1	1	16	M
	29	2018	Sumarnrote	1	1	1		1	1							1		1	1	1	1			1	1	12	M
	30	2019	Edwards	1	1	1	1	1	1	1	1			1		1	1	1	1	1	1	1	1	1	1	19	H
	31	2020	Sumruayphol	1	1	1	1	1	1						1	1	1	1	1	1	1			1	1	15	M
																									H	17 to 22	22.5806
																									M	11 to 16	74.1935
																									L	< 11	3.22581
